# Supplementary material for: Sorafenib Versus Lenvatinib-Based Sequential Systemic Therapy for Advanced Hepatocellular Carcinoma: A Real-World Analysis
Source: Cancers (Basel). 2022 Apr 13;14(8):1975. doi: 10.3390/cancers14081975 (PMC9025688; doi:10.3390/cancers14081975)
Supplement: Supplementary file 1 [file cancers-14-01975-s001.zip]

Archive with 1 entries (1 files):
- cancers-1669924-supplementary.pdf
